# Supplementary material for: Paratuberculosis in Captive Scimitar-Horned Oryxes (Oryx dammah)
Source: Animals (Basel). 2020 Oct 23;10(11):1949. doi: 10.3390/ani10111949 (PMC7690729; doi:10.3390/ani10111949)
Supplement: Supplementary file 1 [file animals-10-01949-s001.zip › Table S1.xlsx]

## Sheet: Foglio1
		VNTR									MLVA		SSR
Oryx n.	Strain ID	year	locus 3	locus 7	locus 10	locus 25	locus 32	locus 47	locus X3	locus 292	1067	3527	locus 1	locus 2	locus 8	locus 9
1	7	2017	2	2	2	3	8	3	2	3	2	2	7	13	4	4
2	313	2018	2	2	2	3	8	3	2	3	2	2	7	13	4	4
7	52	2019	2	2	2	3	8	3	2	3	2	2	7	13	4	4
